# Supplementary material for: Simultaneous liver kidney transplantation and (bilateral) nephrectomy through a midline is feasible and safe in polycystic disease
Source: PLoS One. 2017 Mar 17;12(3):e0174123. doi: 10.1371/journal.pone.0174123 (PMC5357044; doi:10.1371/journal.pone.0174123)
Supplement: S1 Table — (XLSX) [file pone.0174123.s001.xlsx]

## Sheet: SLK data
Patient ID	Group	Age	BMI	MELD	Caval replacement / Piggyback	Portocaval shunt / veno venous bypass	Perop PRBC (U)	Perop FFP (U)	Perop Platelets (pools)	Previous nephrectomy (Y/N)	Side of previous nephrectomy	dialysis depedant at time of transplant	Simultaneous nephrectomy (Y/N)	Side of simultaneous nephrectomy	Timing simultaneous nephrectomy	Posttransplant nephrectomy (Y/N)	Length ICU stay (d)	Length hospital stay (d)	Postop Complications (≤90 d) Clavien- Dindo ≥ III	Eventration, timing	Length of follow up
1	one-step	46	25.0657	7	piggyback	no	0	0	0	no	n.a.	no	yes	bilateral	post liver reperfusion	no	6	17	0	no	1098
2	one-step	55	23.255	20	piggyback	no	4	18	0	no	n.a.	no	yes	bilateral	post liver reperfusion	n.a.	4	11	0	no	1048
3	one-step	59	25.8876	21	piggyback	no	3	4	0	no	n.a.	yes	yes	bilateral	post liver reperfusion	n.a.	7	30	0	no	721
4	one-step	60	20.7612	12	piggyback	no	5	30	0	yes	right	no	yes	left	anhepatic phase	n.a.	1	30	0	no	405
5	one-step	63	30.6148	20	piggyback	no	2	2	0	no	n.a.	yes	yes	bilateral	post liver reperfusion	n.a.	15	41	Grade III: ureteric stenting	no	340
6	one-step	57	24.1	15	piggyback	no	7	7	0	no	n.a.	no	yes	bilateral	post liver reperfusion	n.a.	4	18	0	no	29
7	one-step	55	24.6904	19	caval replacement	VVB	0	0	0	yes	right	no	yes	right	anhepatic phase	n.a.	5	17	Grade III: ERCP + stent anastomotic stricture bile duct	no	573
8	one-step	39	22.6757	12	caval replacement	VVB	0	0	0	no	n.a.	no	yes	bilateral	anhepatic phase	n.a.	2	12	0	no	515
9	one-step	61	25.8166	20	caval replacement	VVB	2	2	0	no	n.a.	yes	yes	bilateral	anhepatic phase	n.a.	3	25	0	no	242
10	one-step	43	22.4813	20	caval replacement	VVB	2	0	0	no	n.a.	no	yes	left	anhepatic phase	n.a.	7	13	0	no	144
11	one-step	68	16.4366	20	caval replacement	VVB	4	4	0	yes	left	yes	yes	bilateral	anhepatic phase	n.a.	29	65	Grade III: surgical drainage pancreatic fistula, PTC and stent anastomotic stricture bile duct	no	112
12	one-step	53	28.6801	18	caval replacement	VVB	7	12	1	no	n.a.	no	yes	left	anhepatic phase	n.a.	2	14	0	no	73
13	two-step	59.9699	24.4473	21	caval replacement	VVB	1	0	0	yes	left	yes after nephrectomy	no	n.a.	n.a.	nn	2	16	0	no	3069
14	two-step	61.411	21.6713	6	caval replacement	VVB	10	10	4	no	n.a.	no	yes	right	anhepatic phase	no	2	15	0	no	3061
15	two-step	59.7479	19.9792	20	caval replacement	VVB	3	0	0	yes	right	no	no	n.a.	n.a.	no	2	10	0	no	2994
16	two-step	53.3397	23.3067	20	caval replacement	VVB	10	8	0	no	n.a.	yes	yes	right	anhepatic phase	no	4	18	0	no	2463
17	two-step	59.5068	21.7193	22	caval replacement	VVB	4	4	4	no	n.a.	no	no	n.a.	n.a.	no	2	12	Grade V: aspergillus septicaemia and death	no	78
18	two-step	50.5205	24.2202	21	caval replacement	VVB	10	8	0	no	n.a.	no	yes	right	anhepatic phase	yes	7	31	0	no	2069
19	two-step	58.1945	20.5761	20	caval replacement	VVB	1	6	1	no	n.a.	yes	yes	right	anhepatic phase	n.a.	2	20	0	no	2149
20	two-step	61.863	21.8724	21	caval replacement	VVB	5	4	0	no	n.a.	yes	yes	right	anhepatic phase	n.a.	4	24	0	no	2052
21	two-step	63.9973	23.3726	12	caval replacement	VVB	1	0	0	no	n.a.	no	no	n.a.	no	no	3	39	0	subcostal incision, 225d	1983
22	two-step	62.2	20.5586	21	caval replacement	VVB	7	9	2	yes	bilateral	yes	no	n.a.	n.a.	n.a.	3	24	0	no	1908
23	two-step	64.5507	22.9481	22	caval replacement	VVB	1	4	0	no	n.a.	no	yes	right	anhepatic phase	no	1	16	0	no	1587
24	two-step	67.9644	19.9481	20	caval replacement	VVB	9	6	1	yes	bilateral	yes	no	n.a.	n.a.	n.a.	3	17	0	no	912
25	two-step	51.8575	20.3804	13	caval replacement	VVB	5	4	0	no	n.a.	no	yes	right	anhepatic phase	no	3	26	0	no	1597
26	two-step	53.0301	31.6456	21	caval replacement	VVB	3	4	1	no	n.a.	yes	yes	right	anhepatic phase	no	3	10	0	subcostal incision , 154d	1455
27	two-step	67.3014	27.3852	21	caval replacement	VVB	2	4	0	yes	left	yes after nephrectomy	yes	left	anhepatic phase	n.a.	4	15	0	no	1111
28	two-step	61.6849	22.6474	20	caval replacement	VVB	2	2	1	no	n.a.	no	no	n.a.	n.a.	no	4	20	Grade III: evisceration subcostal incision	oblique incision, 540d	1293
29	two-step	62.3699	24.0882	20	caval replacement	VVB	4	2	0	no	n.a.	no	yes	right	anhepatic phase	no	2	12	0	no	1414
30	two-step	46.4795	26.8977	13	caval replacement	VVB	0	0	0	no	n.a.	no	no	n.a.	n.a.	no	2	9	0	no	1349
31	two-step	58.337	23.2446	20	caval replacement	VVB	3	0	0	no	n.a.	no	no	n.a.	n.a.	no	5	16	0	no	1201
32	two-step	61.3918	20.984	23	caval replacement	VVB	3	2	0	yes	bilateral	yes after nephrectomy	no	n.a.	n.a.	n.a.	22	47	Grade III: ERCP + stend anastomtic bile duct stricture	no	1029
33	two-step	52.5507	22.9481	22	caval replacement	VVB	0	2	0	yes	bilateral	yes after nephrectomy	no	n.a.	n.a.	n.a.	3	13	0	no	724
34	two-step	56.5151	25.9455	20	caval replacement	VVB	0	2	0	no	n.a.	yes	yes	right	anhepatic phase	no	2	13	0	no	909
35	two-step	62.7288	22.8624	20	caval replacement	VVB	0	0	0	yes	left	yes after nephrectomy	yes	left	anhepatic phase	no	6	14	0	subcosal incision, 725d	858
